# Supplementary material for: Evaluation of the effectiveness of macaíba palm seed kernel (Acrocomia intumescens drude) on anxiolytic activity, memory preservation and oxidative stress in the brain of dyslipidemic rats
Source: PLoS One. 2021 Mar 17;16(3):e0246184. doi: 10.1371/journal.pone.0246184 (PMC7968719; doi:10.1371/journal.pone.0246184)
Supplement: S1 Data — (XLSX) [file pone.0246184.s001.xlsx]

## Sheet: LEC.LIMPO
CONTROL
Animal	ENTRIES OA	TIME OA	TIME CENTRAL AREA	EXPLORATION	MDA	GLUTATIONA	ambulation	rearing	grooming
R1	6	1	26	0.517241	248.999	307.641	115	27	4
R2	6	4	13	0.514706	268.701	388.07	112	25	5
R3	10	2	10	0.485294	220.853	334.45	101	21	4
R4	11	3	23	0.5125	247.122	341.153	89	19	6
R5	6	3	22	0.4	294.033	428.284	124	36	6
R6	7	3	11		227.42	455.094	111	43	5
						367.962		30	6
Média	7.66667	2.66667	17.5	0.485948	251.188	374.665	108.667	28.7143	5.14286
Dp	2.25093	1.0328	6.94982	0.0497463	27.0141	52.9165	12.1436	8.45999	0.899735
DISLIPIDEMIC
Animal	ENTRIES OA	TIME OA	TIME CENTRAL AREA	EXPLORATION	MDA	GLUTATIONA	ambulation	rearing	grooming
R1	2	3	43	0.54902	202.089	300.938	86	29	3
R2	8	2	16	0.454545	235.864	535.523	94	28	4
R4	2	1	37	0.357143	220.853	374.665	82	24	4
R6	6	1	24	0.421875	259.319	481.903	77	25	4
R7	4	2	29	0.571429		394.772	64	31	5
R8	9		12			515.416	65	34	3
						468.499	81
						341.153
Média	5.16667	1.8	26.8333	0.470802	229.531	433.87	78	28.5	3.83333
Dp	2.99444	0.83666	11.9569	0.0891911	24.1925	91.6459	11.8491	3.72827	0.752773
ALMOND	ENTRIES OA	TIME OA	TIME CENTRAL AREA	EXPLORATION	MDA	GLUTATIONA	ambulation	rearing	grooming
GEA 1	1	7	18	0.157895	128.909	381.367	97	39	3
GEA 2	2	8	17	0.382979	146.735	388.07	93	37	4
GEA 3	1	9	28	0.452055	130.785	388.07	81	55	3
GEA 5	1	6	31		108.269	354.558	98	58	5
GEA 6	1	7	31	0.225	130.785	461.796	102	42	3
GEA 7	1	5	16	0.375	199.274		77	52
GEA 8	1	6	19	0.6	213.347		79	48
GEA 9			28	0.408163
GEA 10				0.407407
MEDIA	1.14286	6.85714	23.5	0.371585	151.158	394.772	89.5714	47.2857	3.6
DP	0.377964	1.34519	6.56832	0.145647	39.5112	39.9342	10.2933	8.15913	0.894427
DISLIP ALMOND	ENTRIES OA	TIME OA	TIME CENTRAL AREA	EXPLORATION	MDA	GLUTATIONA	ambulation	rearing	grooming
GEAD 1	1	15	30	0.410256	171.128	408.177	69	33	3
GEAD 3	2	15	34		139.229	656.166	85	31	2
GEAD 4	2	15	38	0.489796	103.578	602.547	81	41	3
GEAD 5	2	15	35	0.357143	171.128	682.976	91	42	2
GEAD 6	1	15	37	0.448276	178.634	502.011	87	44	4
GEAD 7		14	32	0.4	120.465	750	89	52	3
GEAD 8		14	46	0.392157	116.712			50
GEAD 9		14	44	0.448276				38
GEAD 10		14		0.4				45
GEAD 11		14
MEDIA	1.6	14.5	37	0.418238	142.982	600.313	83.6667	41.7778	2.83333
DP	0.547723	0.527046	5.58058	0.0415192	30.6032	125.653	7.9666	7.03167	0.752773
